# Supplementary material for: Why Are There So Few Basidiomycota and Basal Fungi as Endophytes? A Review
Source: J Fungi (Basel). 2024 Jan 15;10(1):67. doi: 10.3390/jof10010067 (PMC10820240; doi:10.3390/jof10010067)
Supplement: Supplementary file 1 [file jof-10-00067-s001.zip]

Archive with 1 entries (1 files):
- jof-2771700-supplementary.xlsx
