# Supplementary material for: Why Are There So Few Basidiomycota and Basal Fungi as Endophytes? A Review
Source: J Fungi (Basel). 2024 Jan 15;10(1):67. doi: 10.3390/jof10010067 (PMC10820240; doi:10.3390/jof10010067)
Supplement: Supplementary file 1 [file jof-10-00067-s001.zip › jof-2771700-supplementary.xlsx]

## Sheet: Sheet1
Table S1 Species Frequency of Basidiomycota and basal fungi as endophytes from selected 24 publications
Phylum	Species	Culture-Dependent Method	Culture-Independent Method
		(CD method)	(CID Method)
Basidiomycota	Agrocybe pediades	1	0
	Antrodiopsis sp.	0	1
	Apiotrichum laibachii	1	0
	Athelia sp.	1	0
	Armillaria sparrei	1	0
	Aurantiporus albidus	1	0
	Aurantiporus sp.	0	1
	Botryobasidium sp.	0	1
	Bjerkandera adusta	2	0
	Bjerkandera sp.	1	0
	Calocera sp.	0	1
	Cerrena sp.	1	0
	Ceratobasidium sp.	2	1
	Ceriporia sp.	2	0
	Chondrostereum sp.	1	0
	Coprinellus magnolia	1	0
	Coprinellus radians	1	0
	Coprinellus disseminates	1	0
	Coprinellus sp.	2	0
	Coprinopsis episcopalis	1	0
	Coprinus micaceus	1	0
	Coprinus cinereus	1	0
	Cryptococcus podzolicus	1	0
	Cryptococcus sp.	1	0
	Dacrymyces sp.	0	1
	Flagelloscypha sp.	0	1
	Flavodon sp.	1	0
	Filobasidium sp.	0	1
	Filobasidium chernovii	1	0
	Fistulina antarctica	1	0
	Fomitopsis sp.	1	0
	Fomitopsis meliae	1	0
	Fomitopsis ostreiformis	1	0
	Fomitopsis pinicola	1	0
	Ganoderma sp.	2	1
	Ganoderma orbiforme	1	0
	Gloeoporus sp.	0	1
	Grammothele fuligo	1	0
	Gymnopilus sp.	0	1
	Heterobasidion annosum	1	0
	Hohenbuehelia sp.	1	0
	Hypholoma frowardii	1	0
	Hyphoderma sp.	0	1
	Hyphodontia sp.	0	1
	Hymenochaete sp.	1	1
	Irpex lacteus	1	0
	Kwoniella mangroviensis	1	0
	Meira sp.	1	0
	Meripilus sp.	1	0
	Melanotus sp.	1	0
	Malassezia sp.	0	2
	Mycena galericulata	0	1
	Naganishia sp.	1	1
	Neonothopanus nambi	1	0
	Lenzites sp.	1	0
	Lentinus sp.	1	0
	Laetiporus portentosus	1	0
	Leucosporidium sp.	1	0
	Oudemansiella sp.	1	0
	Oudemansiella canarii	1	0
	Obba valdiviana	1	0
	Perenniporia sp.	1	0
	Peniophora sp.	1	0
	Phanerochaete sp.	1	0
	Phanerochaete sordida	1	0
	Phanerochaete subserialis	1	0
	Phlebia sp.	2	0
	Phlebiopsis sp.	1	0
	Phanerina mellea	1	0
	Phragmidium sp.	0	1
	Physisporinus sp.	0	1
	Piptoporus sp.	1	0
	Pycnoporus sp.	0	1
	Pycnoporus sanguineus	1	0
	Pterulaceae sp.	0	1
	Peniphora sp.	1	0
	Pholiota baeosperma	1	0
	Pseudoinonotus crustosus	1	0
	Pseudozyma hubeiensis	1	0
	Pseudozyma sp.	2	0
	Postia pelliculosa	1	0
	Rigidoporus sp.	1	0
	Rhodosporidium fluviale	1	0
	Rhodotorula mucilaginosa	1	0
	Rhodotorula slooffiae	1	0
	Rhototorula sp.	1	1
	Scopuloides sp.	1	0
	Sistotrema sp.	1	0
	Sistotrema brinkmanni	1	0
	Sistotrema coroniferum	1	0
	Sporobolomyces sp.	0	1
	Sympodiomycopsis sp.	0	1
	Schizophyllum commune	4	0
	Schizophyllum umbrinum	1	0
	Schizophyllum sp.	1	0
	Stereum sp.	1	0
	Trametes sp.	2	1
	Trametes lactinea	1	0
	Trametes versicolor	1	0
	Tyromyces sp.	0	1
	Trichosporon asahii	1	0
	Thanatephorus cucumeris	1	0
	Thanatephorus sp.	1	0
	Tritirachium oryzae	1	0
	Tulasnella sp.	1	0
	Tinctoporellus sp.	1	0
	Wrightoporia sp.	1	0
	Ustilago sp.	1	0
Basal fungi	Absidia sp.	1	0
	Absidia cylindrospora	2	0
	Mortierella alpina	1	0
	Mortierella globalpina	1	0
	Mortierella lignicola	1	0
	Mortierella sp.	2	1
	Mucor hiemalis	4	0
	Mucor circinelloides	3	0
	Mucor irregularis	1	0
	Mucor plumbeus	1	0
	Mucor racemosus	1	0
	Mucor sp.	1	1
	Rhizopus sp.	1	1
	Rhizopus oryzae	1	0
	Rhizopus stolonifer	1	0
	Umbelopsis vinacea	2	0
	Umbelopsis changbaiensis	1	0
	Umbelopsis isabellina	1	0
	Umbelopsis ramanniana	1	0
	Umbelopsis nana/dimorpha	1	0
